# Supplementary material for: Geographical Association of Bird Species Richness with All-Cause and Cause-Specific Mortality Rates of Local Residents: An Ecological Study in China
Source: Life (Basel). 2025 May 28;15(6):875. doi: 10.3390/life15060875 (PMC12193953; doi:10.3390/life15060875)
Supplement: Supplementary file 1 [file life-15-00875-s001.zip]

Archive with 1 entries (1 files):
- life-3613676-supplementary.pdf
